# Supplementary material for: Kynurenine metabolites predict survival in pulmonary arterial hypertension: A role for IL-6/IL-6Rα
Source: Sci Rep. 2022 Jul 19;12:12326. doi: 10.1038/s41598-022-15039-3 (PMC9296482; doi:10.1038/s41598-022-15039-3)
Supplement: Supplementary file 1 — Supplementary Information. [file 41598_2022_15039_MOESM1_ESM.xlsx]

## Sheet: Baseline
BioMarcon	PH	PHSub	PAHsub	CpcPHsub	CpcPHsub_noCtrl	Age	Sex	Height	Weight	BMI	BSA	HR	sBP	dBP	RHC_mRAP	RHC_sPAP	RHC_dPAP	RHC_mPAP	RHC_PAWP	RHC_CO	RHC_CI	RHC_PVR	SixMWD	NYHA	ECHO_LVEDD	ECHO_LVESD	ECHO_RAA	ECHO_RVA_Max	ECHO_RVA_Min	ECHO_RVFAC	ECHO_RVEDD	ECHO_RVTSP	ECHO_TAPSE	ECHO_RAP	Visitdate	Censor_Death	Death	Cencer_Transplant	Month_Death	Transplant	Month_Survival	Try	Kyn	@3HK	@3HA	QA	KA	AA
977	0	0	0	0	#NULL!	22.6639	1	169	75	26.2596	1.8556	74	122	88	#NULL!	#NULL!	#NULL!	#NULL!	#NULL!	#NULL!	#NULL!	#NULL!	#NULL!	#NULL!	#NULL!	#NULL!	#NULL!	#NULL!	#NULL!	#NULL!	#NULL!	#NULL!	#NULL!	#NULL!	#NULL!	#NULL!	#NULL!	#NULL!	#NULL!	#NULL!	#NULL!	83.9	1.5133	19.0513	13.1725	93.2937	9.94676	4.4464
978	0	0	0	0	#NULL!	24.5667	1	175	65	21.2245	1.79084	80	115	70	#NULL!	#NULL!	#NULL!	#NULL!	#NULL!	#NULL!	#NULL!	#NULL!	#NULL!	#NULL!	#NULL!	#NULL!	#NULL!	#NULL!	#NULL!	#NULL!	#NULL!	#NULL!	#NULL!	#NULL!	#NULL!	#NULL!	#NULL!	#NULL!	#NULL!	#NULL!	#NULL!	106.1	0.931891	13.5583	12.7527	42.1206	8.78748	2.71835
980	0	0	0	0	#NULL!	33.6537	2	179	86	26.8406	2.05044	70	128	82	#NULL!	#NULL!	#NULL!	#NULL!	#NULL!	#NULL!	#NULL!	#NULL!	#NULL!	#NULL!	#NULL!	#NULL!	#NULL!	#NULL!	#NULL!	#NULL!	#NULL!	#NULL!	#NULL!	#NULL!	#NULL!	#NULL!	#NULL!	#NULL!	#NULL!	#NULL!	#NULL!	82.7	0.712147	10.8704	9.14804	32.6522	10.7604	3.16689
981	0	0	0	0	#NULL!	56.9528	2	179	79	24.6559	1.97777	53	110	76	#NULL!	#NULL!	#NULL!	#NULL!	#NULL!	#NULL!	#NULL!	#NULL!	#NULL!	#NULL!	#NULL!	#NULL!	#NULL!	#NULL!	#NULL!	#NULL!	#NULL!	#NULL!	#NULL!	#NULL!	#NULL!	#NULL!	#NULL!	#NULL!	#NULL!	#NULL!	#NULL!	99.9	1.07816	18.6835	14.5816	32.5544	18.9017	3.12113
982	0	0	0	0	#NULL!	48.167	1	167	68	24.3824	1.76462	74	108	78	#NULL!	#NULL!	#NULL!	#NULL!	#NULL!	#NULL!	#NULL!	#NULL!	#NULL!	#NULL!	#NULL!	#NULL!	#NULL!	#NULL!	#NULL!	#NULL!	#NULL!	#NULL!	#NULL!	#NULL!	#NULL!	#NULL!	#NULL!	#NULL!	#NULL!	#NULL!	#NULL!	71.8	0.744103	9.51947	4.41412	42.2399	4.64917	3.00421
983	0	0	0	0	#NULL!	52.9227	2	185	89	26.0044	2.13087	72	124	86	#NULL!	#NULL!	#NULL!	#NULL!	#NULL!	#NULL!	#NULL!	#NULL!	#NULL!	#NULL!	#NULL!	#NULL!	#NULL!	#NULL!	#NULL!	#NULL!	#NULL!	#NULL!	#NULL!	#NULL!	#NULL!	#NULL!	#NULL!	#NULL!	#NULL!	#NULL!	#NULL!	134.7	1.03376	18.4681	22.6564	44.3987	21.0768	3.56216
986	0	0	0	0	#NULL!	26.5489	2	179	74	23.0954	1.92357	68	128	82	#NULL!	#NULL!	#NULL!	#NULL!	#NULL!	#NULL!	#NULL!	#NULL!	#NULL!	#NULL!	#NULL!	#NULL!	#NULL!	#NULL!	#NULL!	#NULL!	#NULL!	#NULL!	#NULL!	#NULL!	#NULL!	#NULL!	#NULL!	#NULL!	#NULL!	#NULL!	#NULL!	77.5	1.42702	12.8739	12.9271	104.052	11.8822	4.91025
987	0	0	0	0	#NULL!	49.9001	2	178	76	23.9869	1.93761	56	118	77	#NULL!	#NULL!	#NULL!	#NULL!	#NULL!	#NULL!	#NULL!	#NULL!	#NULL!	#NULL!	#NULL!	#NULL!	#NULL!	#NULL!	#NULL!	#NULL!	#NULL!	#NULL!	#NULL!	#NULL!	#NULL!	#NULL!	#NULL!	#NULL!	#NULL!	#NULL!	#NULL!	94.9	0.91458	10.2469	6.45352	24.7625	9.01356	2.10207
988	0	0	0	0	#NULL!	52.0876	2	179	104	32.4584	2.22292	75	130	84	#NULL!	#NULL!	#NULL!	#NULL!	#NULL!	#NULL!	#NULL!	#NULL!	#NULL!	#NULL!	#NULL!	#NULL!	#NULL!	#NULL!	#NULL!	#NULL!	#NULL!	#NULL!	#NULL!	#NULL!	#NULL!	#NULL!	#NULL!	#NULL!	#NULL!	#NULL!	#NULL!	81.4	0.91647	13.2036	6.8704	39.1193	9.12936	2.81371
989	0	0	0	0	#NULL!	35.9343	2	179	76	23.7196	1.9455	104	128	82	#NULL!	#NULL!	#NULL!	#NULL!	#NULL!	#NULL!	#NULL!	#NULL!	#NULL!	#NULL!	#NULL!	#NULL!	#NULL!	#NULL!	#NULL!	#NULL!	#NULL!	#NULL!	#NULL!	#NULL!	#NULL!	#NULL!	#NULL!	#NULL!	#NULL!	#NULL!	#NULL!	101.6	0.874827	7.94304	6.04042	22.555	7.8613	3.74887
990	0	0	0	0	#NULL!	28.9144	1	174	58	19.1571	1.69911	72	115	75	#NULL!	#NULL!	#NULL!	#NULL!	#NULL!	#NULL!	#NULL!	#NULL!	#NULL!	#NULL!	#NULL!	#NULL!	#NULL!	#NULL!	#NULL!	#NULL!	#NULL!	#NULL!	#NULL!	#NULL!	#NULL!	#NULL!	#NULL!	#NULL!	#NULL!	#NULL!	#NULL!	90.9	0.764082	11.0249	7.38705	32.614	9.18908	2.22452
991	0	0	0	0	#NULL!	47.7728	2	188	83	23.4835	2.09285	64	115	80	#NULL!	#NULL!	#NULL!	#NULL!	#NULL!	#NULL!	#NULL!	#NULL!	#NULL!	#NULL!	#NULL!	#NULL!	#NULL!	#NULL!	#NULL!	#NULL!	#NULL!	#NULL!	#NULL!	#NULL!	#NULL!	#NULL!	#NULL!	#NULL!	#NULL!	#NULL!	#NULL!	95.4	0.890316	13.9991	9.19265	28.4336	13.33	2.16538
994	0	0	0	0	#NULL!	59.4114	1	175	70	22.8571	1.84814	67	128	84	#NULL!	#NULL!	#NULL!	#NULL!	#NULL!	#NULL!	#NULL!	#NULL!	#NULL!	#NULL!	#NULL!	#NULL!	#NULL!	#NULL!	#NULL!	#NULL!	#NULL!	#NULL!	#NULL!	#NULL!	#NULL!	#NULL!	#NULL!	#NULL!	#NULL!	#NULL!	#NULL!	85.4	1.15082	14.5004	7.35571	50.4386	12.4173	3.8649
995	0	0	0	0	#NULL!	32.679	2	175	76	24.8163	1.91388	63	112	72	#NULL!	#NULL!	#NULL!	#NULL!	#NULL!	#NULL!	#NULL!	#NULL!	#NULL!	#NULL!	#NULL!	#NULL!	#NULL!	#NULL!	#NULL!	#NULL!	#NULL!	#NULL!	#NULL!	#NULL!	#NULL!	#NULL!	#NULL!	#NULL!	#NULL!	#NULL!	#NULL!	50.4	1.2167	23.7052	10.1786	43.8072	7.9083	4.86045
996	0	0	0	0	#NULL!	29.7084	1	164	55	20.4491	1.59141	84	95	60	#NULL!	#NULL!	#NULL!	#NULL!	#NULL!	#NULL!	#NULL!	#NULL!	#NULL!	#NULL!	#NULL!	#NULL!	#NULL!	#NULL!	#NULL!	#NULL!	#NULL!	#NULL!	#NULL!	#NULL!	#NULL!	#NULL!	#NULL!	#NULL!	#NULL!	#NULL!	#NULL!	88.2	0.868896	11.9209	9.97413	29.7753	7.77959	2.54996
997	0	0	0	0	#NULL!	64.2136	2	170	84	29.0657	1.95551	67	132	84	#NULL!	#NULL!	#NULL!	#NULL!	#NULL!	#NULL!	#NULL!	#NULL!	#NULL!	#NULL!	#NULL!	#NULL!	#NULL!	#NULL!	#NULL!	#NULL!	#NULL!	#NULL!	#NULL!	#NULL!	#NULL!	#NULL!	#NULL!	#NULL!	#NULL!	#NULL!	#NULL!	71.3	1.0053	10.6098	5.14214	38.5389	7.2833	3.06301
998	0	0	0	0	#NULL!	37.8617	1	163	59	22.2063	1.63235	64	116	76	#NULL!	#NULL!	#NULL!	#NULL!	#NULL!	#NULL!	#NULL!	#NULL!	#NULL!	#NULL!	#NULL!	#NULL!	#NULL!	#NULL!	#NULL!	#NULL!	#NULL!	#NULL!	#NULL!	#NULL!	#NULL!	#NULL!	#NULL!	#NULL!	#NULL!	#NULL!	#NULL!	80.8	0.737132	25.7593	14.5869	26.4484	10.9067	3.07738
999	0	0	0	0	#NULL!	62.3463	2	182	73	22.0384	1.93567	72	129	75	#NULL!	#NULL!	#NULL!	#NULL!	#NULL!	#NULL!	#NULL!	#NULL!	#NULL!	#NULL!	#NULL!	#NULL!	#NULL!	#NULL!	#NULL!	#NULL!	#NULL!	#NULL!	#NULL!	#NULL!	#NULL!	#NULL!	#NULL!	#NULL!	#NULL!	#NULL!	#NULL!	78.7	1.00012	9.39577	4.95346	38.2708	11.7834	2.65697
1000	0	0	0	0	#NULL!	57.9603	1	165	58	21.3039	1.63493	69	108	64	#NULL!	#NULL!	#NULL!	#NULL!	#NULL!	#NULL!	#NULL!	#NULL!	#NULL!	#NULL!	#NULL!	#NULL!	#NULL!	#NULL!	#NULL!	#NULL!	#NULL!	#NULL!	#NULL!	#NULL!	#NULL!	#NULL!	#NULL!	#NULL!	#NULL!	#NULL!	#NULL!	74.8	1.01416	15.0415	8.1078	41.3731	11.9997	2.88344
1001	0	0	0	0	#NULL!	59.9562	2	183	87	25.9787	2.09382	61	112	78	#NULL!	#NULL!	#NULL!	#NULL!	#NULL!	#NULL!	#NULL!	#NULL!	#NULL!	#NULL!	#NULL!	#NULL!	#NULL!	#NULL!	#NULL!	#NULL!	#NULL!	#NULL!	#NULL!	#NULL!	#NULL!	#NULL!	#NULL!	#NULL!	#NULL!	#NULL!	#NULL!	76	0.99235	11.5376	6.85065	36.3117	12.0793	3.64883
1002	0	0	0	0	#NULL!	55.8084	1	163	59	22.2063	1.63235	66	124	74	#NULL!	#NULL!	#NULL!	#NULL!	#NULL!	#NULL!	#NULL!	#NULL!	#NULL!	#NULL!	#NULL!	#NULL!	#NULL!	#NULL!	#NULL!	#NULL!	#NULL!	#NULL!	#NULL!	#NULL!	#NULL!	#NULL!	#NULL!	#NULL!	#NULL!	#NULL!	#NULL!	75.6	1.00918	12.9237	4.73809	19.8932	11.0948	3.26006
1003	0	0	0	0	#NULL!	41.6674	2	164	67	24.9108	1.73065	82	124	82	#NULL!	#NULL!	#NULL!	#NULL!	#NULL!	#NULL!	#NULL!	#NULL!	#NULL!	#NULL!	#NULL!	#NULL!	#NULL!	#NULL!	#NULL!	#NULL!	#NULL!	#NULL!	#NULL!	#NULL!	#NULL!	#NULL!	#NULL!	#NULL!	#NULL!	#NULL!	#NULL!	93.5	0.898182	12.3048	8.25525	32.612	8.06366	2.28195
1004	0	0	0	0	#NULL!	27.6277	1	180	59	18.2099	1.75409	62	118	80	#NULL!	#NULL!	#NULL!	#NULL!	#NULL!	#NULL!	#NULL!	#NULL!	#NULL!	#NULL!	#NULL!	#NULL!	#NULL!	#NULL!	#NULL!	#NULL!	#NULL!	#NULL!	#NULL!	#NULL!	#NULL!	#NULL!	#NULL!	#NULL!	#NULL!	#NULL!	#NULL!	82	0.726261	11.7848	18.7297	46.6388	5.54982	2.42485
1005	0	0	0	0	#NULL!	66.5982	2	179	89	27.7769	2.08054	82	128	76	#NULL!	#NULL!	#NULL!	#NULL!	#NULL!	#NULL!	#NULL!	#NULL!	#NULL!	#NULL!	#NULL!	#NULL!	#NULL!	#NULL!	#NULL!	#NULL!	#NULL!	#NULL!	#NULL!	#NULL!	#NULL!	#NULL!	#NULL!	#NULL!	#NULL!	#NULL!	#NULL!	117.9	1.36265	23.913	16.2109	81.4385	20.4135	3.97365
1007	0	0	0	0	#NULL!	31.3155	2	183	88	26.2773	2.10401	60	135	74	#NULL!	#NULL!	#NULL!	#NULL!	#NULL!	#NULL!	#NULL!	#NULL!	#NULL!	#NULL!	#NULL!	#NULL!	#NULL!	#NULL!	#NULL!	#NULL!	#NULL!	#NULL!	#NULL!	#NULL!	#NULL!	#NULL!	#NULL!	#NULL!	#NULL!	#NULL!	#NULL!	86.4	0.979657	13.0628	9.30512	34.4173	7.79815	2.46725
1008	0	0	0	0	#NULL!	28.8679	1	170	67	23.1834	1.77633	56	115	70	#NULL!	#NULL!	#NULL!	#NULL!	#NULL!	#NULL!	#NULL!	#NULL!	#NULL!	#NULL!	#NULL!	#NULL!	#NULL!	#NULL!	#NULL!	#NULL!	#NULL!	#NULL!	#NULL!	#NULL!	#NULL!	#NULL!	#NULL!	#NULL!	#NULL!	#NULL!	#NULL!	101.5	1.15548	16.7606	15.4857	37.3412	14.4363	2.57826
1009	0	0	0	0	#NULL!	35.217	2	192	81	21.9727	2.10313	84	125	85	#NULL!	#NULL!	#NULL!	#NULL!	#NULL!	#NULL!	#NULL!	#NULL!	#NULL!	#NULL!	#NULL!	#NULL!	#NULL!	#NULL!	#NULL!	#NULL!	#NULL!	#NULL!	#NULL!	#NULL!	#NULL!	#NULL!	#NULL!	#NULL!	#NULL!	#NULL!	#NULL!	89.3	0.769482	7.27578	5.27046	23.3769	6.01732	2.08621
1010	0	0	0	0	#NULL!	58.8337	1	181	81	24.7245	2.01507	68	125	80	#NULL!	#NULL!	#NULL!	#NULL!	#NULL!	#NULL!	#NULL!	#NULL!	#NULL!	#NULL!	#NULL!	#NULL!	#NULL!	#NULL!	#NULL!	#NULL!	#NULL!	#NULL!	#NULL!	#NULL!	#NULL!	#NULL!	#NULL!	#NULL!	#NULL!	#NULL!	#NULL!	74.2	1.29143	15.911	12.5074	39.8003	15.0442	4.46307
1011	0	0	0	0	#NULL!	23.6249	2	182	84	25.3593	2.05464	65	110	60	#NULL!	#NULL!	#NULL!	#NULL!	#NULL!	#NULL!	#NULL!	#NULL!	#NULL!	#NULL!	#NULL!	#NULL!	#NULL!	#NULL!	#NULL!	#NULL!	#NULL!	#NULL!	#NULL!	#NULL!	#NULL!	#NULL!	#NULL!	#NULL!	#NULL!	#NULL!	#NULL!	78.7	1.07756	11.7703	12.3474	37.2474	10.5332	2.64274
1012	0	0	0	0	#NULL!	24.9336	1	165	61	22.4059	1.67035	81	133	71	#NULL!	#NULL!	#NULL!	#NULL!	#NULL!	#NULL!	#NULL!	#NULL!	#NULL!	#NULL!	#NULL!	#NULL!	#NULL!	#NULL!	#NULL!	#NULL!	#NULL!	#NULL!	#NULL!	#NULL!	#NULL!	#NULL!	#NULL!	#NULL!	#NULL!	#NULL!	#NULL!	97.8	1.01405	35.822	18.6066	53.9501	13.3763	3.32374
1013	0	0	0	0	#NULL!	29.5003	2	173	56	18.7109	1.66698	60	120	83	#NULL!	#NULL!	#NULL!	#NULL!	#NULL!	#NULL!	#NULL!	#NULL!	#NULL!	#NULL!	#NULL!	#NULL!	#NULL!	#NULL!	#NULL!	#NULL!	#NULL!	#NULL!	#NULL!	#NULL!	#NULL!	#NULL!	#NULL!	#NULL!	#NULL!	#NULL!	#NULL!	110.5	1.11446	12.1815	10.453	47.8829	12.5107	2.70884
1014	0	0	0	0	#NULL!	27.9699	1	167	62	22.231	1.69669	57	132	82	#NULL!	#NULL!	#NULL!	#NULL!	#NULL!	#NULL!	#NULL!	#NULL!	#NULL!	#NULL!	#NULL!	#NULL!	#NULL!	#NULL!	#NULL!	#NULL!	#NULL!	#NULL!	#NULL!	#NULL!	#NULL!	#NULL!	#NULL!	#NULL!	#NULL!	#NULL!	#NULL!	71.2	0.681516	17.0465	9.58931	36.2041	6.97798	2.06466
1016	0	0	0	0	#NULL!	27.7837	1	160	57	22.2656	1.58708	72	125	70	#NULL!	#NULL!	#NULL!	#NULL!	#NULL!	#NULL!	#NULL!	#NULL!	#NULL!	#NULL!	#NULL!	#NULL!	#NULL!	#NULL!	#NULL!	#NULL!	#NULL!	#NULL!	#NULL!	#NULL!	#NULL!	#NULL!	#NULL!	#NULL!	#NULL!	#NULL!	#NULL!	66	0.635696	9.58922	6.79749	34.5138	5.17206	2.75291
1017	0	0	0	0	#NULL!	29.6975	2	184	85	25.1063	2.08143	85	136	76	#NULL!	#NULL!	#NULL!	#NULL!	#NULL!	#NULL!	#NULL!	#NULL!	#NULL!	#NULL!	#NULL!	#NULL!	#NULL!	#NULL!	#NULL!	#NULL!	#NULL!	#NULL!	#NULL!	#NULL!	#NULL!	#NULL!	#NULL!	#NULL!	#NULL!	#NULL!	#NULL!	64.7	0.793427	12.6621	10.2944	30.3766	7.09487	1.85153
1018	0	0	0	0	#NULL!	56.1862	1	166	72	26.1286	1.80016	62	122	76	#NULL!	#NULL!	#NULL!	#NULL!	#NULL!	#NULL!	#NULL!	#NULL!	#NULL!	#NULL!	#NULL!	#NULL!	#NULL!	#NULL!	#NULL!	#NULL!	#NULL!	#NULL!	#NULL!	#NULL!	#NULL!	#NULL!	#NULL!	#NULL!	#NULL!	#NULL!	#NULL!	67.1	0.706169	69.7876	9.86932	30.3549	9.99747	1.15854
1020	0	0	0	0	#NULL!	24.6845	1	173	62	20.7157	1.74067	88	110	70	#NULL!	#NULL!	#NULL!	#NULL!	#NULL!	#NULL!	#NULL!	#NULL!	#NULL!	#NULL!	#NULL!	#NULL!	#NULL!	#NULL!	#NULL!	#NULL!	#NULL!	#NULL!	#NULL!	#NULL!	#NULL!	#NULL!	#NULL!	#NULL!	#NULL!	#NULL!	#NULL!	96.2	0.798499	10.0095	7.9697	54.2576	14.4373	3.22088
1021	0	0	0	0	#NULL!	40.7009	1	163	74	27.852	1.79732	58	112	62	#NULL!	#NULL!	#NULL!	#NULL!	#NULL!	#NULL!	#NULL!	#NULL!	#NULL!	#NULL!	#NULL!	#NULL!	#NULL!	#NULL!	#NULL!	#NULL!	#NULL!	#NULL!	#NULL!	#NULL!	#NULL!	#NULL!	#NULL!	#NULL!	#NULL!	#NULL!	#NULL!	57.4	0.748998	10.524	5.68381	35.7286	6.43924	3.68512
1022	0	0	0	0	#NULL!	49.0815	1	168	63	22.3214	1.71568	75	132	78	#NULL!	#NULL!	#NULL!	#NULL!	#NULL!	#NULL!	#NULL!	#NULL!	#NULL!	#NULL!	#NULL!	#NULL!	#NULL!	#NULL!	#NULL!	#NULL!	#NULL!	#NULL!	#NULL!	#NULL!	#NULL!	#NULL!	#NULL!	#NULL!	#NULL!	#NULL!	#NULL!	73	0.723238	8.4625	5.44526	30.7102	5.98555	2.74227
1024	0	0	0	0	#NULL!	45.1061	2	184	67	19.7897	1.88123	56	104	74	#NULL!	#NULL!	#NULL!	#NULL!	#NULL!	#NULL!	#NULL!	#NULL!	#NULL!	#NULL!	#NULL!	#NULL!	#NULL!	#NULL!	#NULL!	#NULL!	#NULL!	#NULL!	#NULL!	#NULL!	#NULL!	#NULL!	#NULL!	#NULL!	#NULL!	#NULL!	#NULL!	101.5	1.05296	16.9455	17.3938	33.9315	29.9367	6.34353
1025	0	0	0	0	#NULL!	25.3169	1	166	62	22.4996	1.68932	71	112	78	#NULL!	#NULL!	#NULL!	#NULL!	#NULL!	#NULL!	#NULL!	#NULL!	#NULL!	#NULL!	#NULL!	#NULL!	#NULL!	#NULL!	#NULL!	#NULL!	#NULL!	#NULL!	#NULL!	#NULL!	#NULL!	#NULL!	#NULL!	#NULL!	#NULL!	#NULL!	#NULL!	78.9	0.577817	10.349	4.46569	40.0084	7.60093	2.41163
1026	0	0	0	0	#NULL!	55.9973	1	166	68	24.677	1.75696	77	124	88	#NULL!	#NULL!	#NULL!	#NULL!	#NULL!	#NULL!	#NULL!	#NULL!	#NULL!	#NULL!	#NULL!	#NULL!	#NULL!	#NULL!	#NULL!	#NULL!	#NULL!	#NULL!	#NULL!	#NULL!	#NULL!	#NULL!	#NULL!	#NULL!	#NULL!	#NULL!	#NULL!	48.9	0.765832	11.7302	5.00688	42.0431	9.21439	3.43762
1027	0	0	0	0	#NULL!	43.3183	2	200	94	23.5	2.30777	72	130	80	#NULL!	#NULL!	#NULL!	#NULL!	#NULL!	#NULL!	#NULL!	#NULL!	#NULL!	#NULL!	#NULL!	#NULL!	#NULL!	#NULL!	#NULL!	#NULL!	#NULL!	#NULL!	#NULL!	#NULL!	#NULL!	#NULL!	#NULL!	#NULL!	#NULL!	#NULL!	#NULL!	97.2	1.56572	20.1367	19.6377	88.9838	21.2026	4.91592
1028	0	0	0	0	#NULL!	54.1109	1	167	76	27.2509	1.85004	74	110	80	#NULL!	#NULL!	#NULL!	#NULL!	#NULL!	#NULL!	#NULL!	#NULL!	#NULL!	#NULL!	#NULL!	#NULL!	#NULL!	#NULL!	#NULL!	#NULL!	#NULL!	#NULL!	#NULL!	#NULL!	#NULL!	#NULL!	#NULL!	#NULL!	#NULL!	#NULL!	#NULL!	86.7	0.992201	13.8453	9.17857	28.669	8.81747	1.94942
1033	0	0	0	0	#NULL!	26.0452	1	180	64	19.7531	1.81579	56	115	70	#NULL!	#NULL!	#NULL!	#NULL!	#NULL!	#NULL!	#NULL!	#NULL!	#NULL!	#NULL!	#NULL!	#NULL!	#NULL!	#NULL!	#NULL!	#NULL!	#NULL!	#NULL!	#NULL!	#NULL!	#NULL!	#NULL!	#NULL!	#NULL!	#NULL!	#NULL!	#NULL!	82.7	0.760101	10.7305	8.01693	24.445	7.25762	2.6906
1035	0	0	0	0	#NULL!	33.2101	1	178	68	21.4619	1.84815	68	115	75	#NULL!	#NULL!	#NULL!	#NULL!	#NULL!	#NULL!	#NULL!	#NULL!	#NULL!	#NULL!	#NULL!	#NULL!	#NULL!	#NULL!	#NULL!	#NULL!	#NULL!	#NULL!	#NULL!	#NULL!	#NULL!	#NULL!	#NULL!	#NULL!	#NULL!	#NULL!	#NULL!	67.2	0.912222	13.688	6.58186	44.8127	11.7922	3.17014
1036	0	0	0	0	#NULL!	43.822	1	165	66	24.2424	1.72722	86	118	70	#NULL!	#NULL!	#NULL!	#NULL!	#NULL!	#NULL!	#NULL!	#NULL!	#NULL!	#NULL!	#NULL!	#NULL!	#NULL!	#NULL!	#NULL!	#NULL!	#NULL!	#NULL!	#NULL!	#NULL!	#NULL!	#NULL!	#NULL!	#NULL!	#NULL!	#NULL!	#NULL!	73.7	0.723965	15.0544	9.6584	54.1056	10.4969	3.81779
1037	0	0	0	0	#NULL!	52.0137	2	174	74	24.4418	1.88446	74	136	84	#NULL!	#NULL!	#NULL!	#NULL!	#NULL!	#NULL!	#NULL!	#NULL!	#NULL!	#NULL!	#NULL!	#NULL!	#NULL!	#NULL!	#NULL!	#NULL!	#NULL!	#NULL!	#NULL!	#NULL!	#NULL!	#NULL!	#NULL!	#NULL!	#NULL!	#NULL!	#NULL!	89.9	0.884607	10.2804	7.41441	51.1548	11.2633	2.56402
1039	0	0	0	0	#NULL!	54.4832	1	174	76	25.1024	1.90594	51	124	86	#NULL!	#NULL!	#NULL!	#NULL!	#NULL!	#NULL!	#NULL!	#NULL!	#NULL!	#NULL!	#NULL!	#NULL!	#NULL!	#NULL!	#NULL!	#NULL!	#NULL!	#NULL!	#NULL!	#NULL!	#NULL!	#NULL!	#NULL!	#NULL!	#NULL!	#NULL!	#NULL!	81.3	1.01696	21.1989	7.63541	32.3279	21.8389	2.9088
1041	0	0	0	0	#NULL!	61.4483	2	182	84	25.3593	2.05464	71	128	78	#NULL!	#NULL!	#NULL!	#NULL!	#NULL!	#NULL!	#NULL!	#NULL!	#NULL!	#NULL!	#NULL!	#NULL!	#NULL!	#NULL!	#NULL!	#NULL!	#NULL!	#NULL!	#NULL!	#NULL!	#NULL!	#NULL!	#NULL!	#NULL!	#NULL!	#NULL!	#NULL!	91.8	0.892066	8.30285	8.84937	39.4497	7.68436	2.99794
1043	0	0	0	0	#NULL!	28.6899	2	180	77	23.7654	1.96425	58	112	72	#NULL!	#NULL!	#NULL!	#NULL!	#NULL!	#NULL!	#NULL!	#NULL!	#NULL!	#NULL!	#NULL!	#NULL!	#NULL!	#NULL!	#NULL!	#NULL!	#NULL!	#NULL!	#NULL!	#NULL!	#NULL!	#NULL!	#NULL!	#NULL!	#NULL!	#NULL!	#NULL!	98.8	0.975273	12.2699	8.27837	26.8811	11.8494	2.50236
1049	0	0	0	0	#NULL!	46.82	2	186	121	34.9751	2.43751	64	124	70	#NULL!	#NULL!	#NULL!	#NULL!	#NULL!	#NULL!	#NULL!	#NULL!	#NULL!	#NULL!	#NULL!	#NULL!	#NULL!	#NULL!	#NULL!	#NULL!	#NULL!	#NULL!	#NULL!	#NULL!	#NULL!	#NULL!	#NULL!	#NULL!	#NULL!	#NULL!	#NULL!	100.2	0.94102	7.55342	11.6105	79.5248	9.64981	3.95654
1051	0	0	0	0	#NULL!	41.4346	1	173	68	22.7204	1.81036	76	122	70	#NULL!	#NULL!	#NULL!	#NULL!	#NULL!	#NULL!	#NULL!	#NULL!	#NULL!	#NULL!	#NULL!	#NULL!	#NULL!	#NULL!	#NULL!	#NULL!	#NULL!	#NULL!	#NULL!	#NULL!	#NULL!	#NULL!	#NULL!	#NULL!	#NULL!	#NULL!	#NULL!	107.7	0.741069	13.399	6.40015	35.6878	5.79296	2.34945
1053	0	0	0	0	#NULL!	29.1389	2	192	85	23.0577	2.14666	66	128	80	#NULL!	#NULL!	#NULL!	#NULL!	#NULL!	#NULL!	#NULL!	#NULL!	#NULL!	#NULL!	#NULL!	#NULL!	#NULL!	#NULL!	#NULL!	#NULL!	#NULL!	#NULL!	#NULL!	#NULL!	#NULL!	#NULL!	#NULL!	#NULL!	#NULL!	#NULL!	#NULL!	276.5	2.56019	56.9269	67.0831	36.6924	45.2021	9.08114
1054	0	0	0	0	#NULL!	55.2361	1	178	69	21.7776	1.85965	65	123	56	#NULL!	#NULL!	#NULL!	#NULL!	#NULL!	#NULL!	#NULL!	#NULL!	#NULL!	#NULL!	#NULL!	#NULL!	#NULL!	#NULL!	#NULL!	#NULL!	#NULL!	#NULL!	#NULL!	#NULL!	#NULL!	#NULL!	#NULL!	#NULL!	#NULL!	#NULL!	#NULL!	103.3	0.972111	14.1481	11.2063	34.3029	12.0042	3.47126
1055	0	0	0	0	#NULL!	36.4107	1	165	74	27.1809	1.81328	93	112	76	#NULL!	#NULL!	#NULL!	#NULL!	#NULL!	#NULL!	#NULL!	#NULL!	#NULL!	#NULL!	#NULL!	#NULL!	#NULL!	#NULL!	#NULL!	#NULL!	#NULL!	#NULL!	#NULL!	#NULL!	#NULL!	#NULL!	#NULL!	#NULL!	#NULL!	#NULL!	#NULL!	79	0.775732	14.5071	19.6011	31.3863	7.19353	1.77995
1057	0	0	0	0	#NULL!	34.0726	2	188	89	25.1811	2.15586	69	138	84	#NULL!	#NULL!	#NULL!	#NULL!	#NULL!	#NULL!	#NULL!	#NULL!	#NULL!	#NULL!	#NULL!	#NULL!	#NULL!	#NULL!	#NULL!	#NULL!	#NULL!	#NULL!	#NULL!	#NULL!	#NULL!	#NULL!	#NULL!	#NULL!	#NULL!	#NULL!	#NULL!	106.7	0.764764	11.2213	9.2475	34.487	10.1214	1.80091
1059	0	0	0	0	#NULL!	64.9227	1	162	80	30.4832	1.8496	100	126	84	#NULL!	#NULL!	#NULL!	#NULL!	#NULL!	#NULL!	#NULL!	#NULL!	#NULL!	#NULL!	#NULL!	#NULL!	#NULL!	#NULL!	#NULL!	#NULL!	#NULL!	#NULL!	#NULL!	#NULL!	#NULL!	#NULL!	#NULL!	#NULL!	#NULL!	#NULL!	#NULL!	72.5	0.748263	18.3603	12.1551	33.5612	13.6466	3.82781
1060	0	0	0	0	#NULL!	36.6982	1	170	66	22.8374	1.76501	70	120	75	#NULL!	#NULL!	#NULL!	#NULL!	#NULL!	#NULL!	#NULL!	#NULL!	#NULL!	#NULL!	#NULL!	#NULL!	#NULL!	#NULL!	#NULL!	#NULL!	#NULL!	#NULL!	#NULL!	#NULL!	#NULL!	#NULL!	#NULL!	#NULL!	#NULL!	#NULL!	#NULL!	82.9	0.913459	10.6349	6.16529	26.0466	10.488	3.75634
1061	0	0	0	0	#NULL!	25.4127	2	192	89	24.1428	2.18902	63	126	78	#NULL!	#NULL!	#NULL!	#NULL!	#NULL!	#NULL!	#NULL!	#NULL!	#NULL!	#NULL!	#NULL!	#NULL!	#NULL!	#NULL!	#NULL!	#NULL!	#NULL!	#NULL!	#NULL!	#NULL!	#NULL!	#NULL!	#NULL!	#NULL!	#NULL!	#NULL!	#NULL!	76	0.967977	13.3575	5.97634	23.5206	12.0402	2.65664
1062	0	0	0	0	#NULL!	40.2601	2	194	82	21.7877	2.13007	68	115	75	#NULL!	#NULL!	#NULL!	#NULL!	#NULL!	#NULL!	#NULL!	#NULL!	#NULL!	#NULL!	#NULL!	#NULL!	#NULL!	#NULL!	#NULL!	#NULL!	#NULL!	#NULL!	#NULL!	#NULL!	#NULL!	#NULL!	#NULL!	#NULL!	#NULL!	#NULL!	#NULL!	111.1	1.21009	16.4737	12.6684	46.9285	13.8602	4.66997
1063	0	0	0	0	#NULL!	37.0486	1	181	73	22.2826	1.92795	86	114	64	#NULL!	#NULL!	#NULL!	#NULL!	#NULL!	#NULL!	#NULL!	#NULL!	#NULL!	#NULL!	#NULL!	#NULL!	#NULL!	#NULL!	#NULL!	#NULL!	#NULL!	#NULL!	#NULL!	#NULL!	#NULL!	#NULL!	#NULL!	#NULL!	#NULL!	#NULL!	#NULL!	73.8	1.17128	19.7408	8.74968	50.7083	11.0225	2.82557
1064	0	0	0	0	#NULL!	24.2902	1	163	58	21.83	1.62054	56	130	80	#NULL!	#NULL!	#NULL!	#NULL!	#NULL!	#NULL!	#NULL!	#NULL!	#NULL!	#NULL!	#NULL!	#NULL!	#NULL!	#NULL!	#NULL!	#NULL!	#NULL!	#NULL!	#NULL!	#NULL!	#NULL!	#NULL!	#NULL!	#NULL!	#NULL!	#NULL!	#NULL!	83.6	0.801399	12.8785	6.44037	32.941	9.58429	3.47193
1066	0	0	0	0	#NULL!	54.9843	1	168	62	21.9671	1.70405	68	#NULL!	#NULL!	#NULL!	#NULL!	#NULL!	#NULL!	#NULL!	#NULL!	#NULL!	#NULL!	#NULL!	#NULL!	#NULL!	#NULL!	#NULL!	#NULL!	#NULL!	#NULL!	#NULL!	#NULL!	#NULL!	#NULL!	#NULL!	#NULL!	#NULL!	#NULL!	#NULL!	#NULL!	#NULL!	95	0.939218	10.9811	11.0564	17.4926	13.627	2.61794
1071	0	0	0	0	#NULL!	27.2498	2	172	61	20.6193	1.72143	83	110	75	#NULL!	#NULL!	#NULL!	#NULL!	#NULL!	#NULL!	#NULL!	#NULL!	#NULL!	#NULL!	#NULL!	#NULL!	#NULL!	#NULL!	#NULL!	#NULL!	#NULL!	#NULL!	#NULL!	#NULL!	#NULL!	#NULL!	#NULL!	#NULL!	#NULL!	#NULL!	#NULL!	92	0.739513	10.4461	11.2736	40.0537	7.67308	2.61535
1073	0	0	0	0	#NULL!	28.1424	1	171	63	21.5451	1.73783	79	128	78	#NULL!	#NULL!	#NULL!	#NULL!	#NULL!	#NULL!	#NULL!	#NULL!	#NULL!	#NULL!	#NULL!	#NULL!	#NULL!	#NULL!	#NULL!	#NULL!	#NULL!	#NULL!	#NULL!	#NULL!	#NULL!	#NULL!	#NULL!	#NULL!	#NULL!	#NULL!	#NULL!	112.1	0.651964	16.4867	10.0937	36.9052	8.05592	3.19593
1075	0	0	0	0	#NULL!	38.3299	1	163	62	23.3355	1.66713	76	115	75	#NULL!	#NULL!	#NULL!	#NULL!	#NULL!	#NULL!	#NULL!	#NULL!	#NULL!	#NULL!	#NULL!	#NULL!	#NULL!	#NULL!	#NULL!	#NULL!	#NULL!	#NULL!	#NULL!	#NULL!	#NULL!	#NULL!	#NULL!	#NULL!	#NULL!	#NULL!	#NULL!	81.7	0.886296	21.021	13.9578	37.8313	13.5604	2.96971
1076	0	0	0	0	#NULL!	51.0034	2	192	92	24.9566	2.22008	51	128	80	#NULL!	#NULL!	#NULL!	#NULL!	#NULL!	#NULL!	#NULL!	#NULL!	#NULL!	#NULL!	#NULL!	#NULL!	#NULL!	#NULL!	#NULL!	#NULL!	#NULL!	#NULL!	#NULL!	#NULL!	#NULL!	#NULL!	#NULL!	#NULL!	#NULL!	#NULL!	#NULL!	137.5	1.80494	21.4729	12.3005	42.1266	19.7989	5.77004
1078	0	0	0	0	#NULL!	61.2923	1	159	58	22.9421	1.59161	79	98	68	#NULL!	#NULL!	#NULL!	#NULL!	#NULL!	#NULL!	#NULL!	#NULL!	#NULL!	#NULL!	#NULL!	#NULL!	#NULL!	#NULL!	#NULL!	#NULL!	#NULL!	#NULL!	#NULL!	#NULL!	#NULL!	#NULL!	#NULL!	#NULL!	#NULL!	#NULL!	#NULL!	67.1	0.671021	11.6611	4.50102	20.0425	12.3755	1.76739
1079	0	0	0	0	#NULL!	45.64	1	178	82	25.8806	2.00121	83	110	70	#NULL!	#NULL!	#NULL!	#NULL!	#NULL!	#NULL!	#NULL!	#NULL!	#NULL!	#NULL!	#NULL!	#NULL!	#NULL!	#NULL!	#NULL!	#NULL!	#NULL!	#NULL!	#NULL!	#NULL!	#NULL!	#NULL!	#NULL!	#NULL!	#NULL!	#NULL!	#NULL!	111.2	1.55057	21.3798	11.948	145.424	14.4573	7.82178
1080	0	0	0	0	#NULL!	51.1129	1	165	53	19.4674	1.57347	78	118	64	#NULL!	#NULL!	#NULL!	#NULL!	#NULL!	#NULL!	#NULL!	#NULL!	#NULL!	#NULL!	#NULL!	#NULL!	#NULL!	#NULL!	#NULL!	#NULL!	#NULL!	#NULL!	#NULL!	#NULL!	#NULL!	#NULL!	#NULL!	#NULL!	#NULL!	#NULL!	#NULL!	79.3	1.0444	16.6939	9.8044	58.1978	8.54154	3.47687
1083	0	0	0	0	#NULL!	38.2669	1	165	52	19.1001	1.56079	64	105	70	#NULL!	#NULL!	#NULL!	#NULL!	#NULL!	#NULL!	#NULL!	#NULL!	#NULL!	#NULL!	#NULL!	#NULL!	#NULL!	#NULL!	#NULL!	#NULL!	#NULL!	#NULL!	#NULL!	#NULL!	#NULL!	#NULL!	#NULL!	#NULL!	#NULL!	#NULL!	#NULL!	112.3	0.933349	14.3176	17.4013	62.9841	11.2687	2.93745
1084	0	0	0	0	#NULL!	33.243	2	180	99	30.5556	2.18567	62	128	76	#NULL!	#NULL!	#NULL!	#NULL!	#NULL!	#NULL!	#NULL!	#NULL!	#NULL!	#NULL!	#NULL!	#NULL!	#NULL!	#NULL!	#NULL!	#NULL!	#NULL!	#NULL!	#NULL!	#NULL!	#NULL!	#NULL!	#NULL!	#NULL!	#NULL!	#NULL!	#NULL!	128.8	1.29812	13.7586	12.3492	42.2609	20.5748	4.14226
1085	0	0	0	0	#NULL!	26.601	2	188	80	22.6347	2.06036	68	122	64	#NULL!	#NULL!	#NULL!	#NULL!	#NULL!	#NULL!	#NULL!	#NULL!	#NULL!	#NULL!	#NULL!	#NULL!	#NULL!	#NULL!	#NULL!	#NULL!	#NULL!	#NULL!	#NULL!	#NULL!	#NULL!	#NULL!	#NULL!	#NULL!	#NULL!	#NULL!	#NULL!	88.8	1.72126	23.6369	13.8715	85.4577	18.5494	3.82709
1086	0	0	0	0	#NULL!	38.3025	1	170	58	20.0692	1.6707	62	110	72	#NULL!	#NULL!	#NULL!	#NULL!	#NULL!	#NULL!	#NULL!	#NULL!	#NULL!	#NULL!	#NULL!	#NULL!	#NULL!	#NULL!	#NULL!	#NULL!	#NULL!	#NULL!	#NULL!	#NULL!	#NULL!	#NULL!	#NULL!	#NULL!	#NULL!	#NULL!	#NULL!	79.4	0.699111	9.84207	5.1821	43.4706	6.25299	2.7775
1087	0	0	0	0	#NULL!	39.4223	2	163	73	27.4756	1.78696	83	130	82	#NULL!	#NULL!	#NULL!	#NULL!	#NULL!	#NULL!	#NULL!	#NULL!	#NULL!	#NULL!	#NULL!	#NULL!	#NULL!	#NULL!	#NULL!	#NULL!	#NULL!	#NULL!	#NULL!	#NULL!	#NULL!	#NULL!	#NULL!	#NULL!	#NULL!	#NULL!	#NULL!	122.2	1.26692	19.0821	15.4179	28.9531	10.4994	6.33805
1088	0	0	0	0	#NULL!	47.8056	1	169	72	25.2092	1.82369	107	129	80	#NULL!	#NULL!	#NULL!	#NULL!	#NULL!	#NULL!	#NULL!	#NULL!	#NULL!	#NULL!	#NULL!	#NULL!	#NULL!	#NULL!	#NULL!	#NULL!	#NULL!	#NULL!	#NULL!	#NULL!	#NULL!	#NULL!	#NULL!	#NULL!	#NULL!	#NULL!	#NULL!	78.3	1.13177	13.0035	7.98845	39.1217	8.77187	2.39681
1089	0	0	0	0	#NULL!	34.0917	1	173	59	19.7133	1.70436	67	112	76	#NULL!	#NULL!	#NULL!	#NULL!	#NULL!	#NULL!	#NULL!	#NULL!	#NULL!	#NULL!	#NULL!	#NULL!	#NULL!	#NULL!	#NULL!	#NULL!	#NULL!	#NULL!	#NULL!	#NULL!	#NULL!	#NULL!	#NULL!	#NULL!	#NULL!	#NULL!	#NULL!	66	0.687176	13.6007	7.22974	56.9495	8.45165	2.0682
1090	0	0	0	0	#NULL!	23.4661	2	184	82	24.2202	2.04989	60	129	72	#NULL!	#NULL!	#NULL!	#NULL!	#NULL!	#NULL!	#NULL!	#NULL!	#NULL!	#NULL!	#NULL!	#NULL!	#NULL!	#NULL!	#NULL!	#NULL!	#NULL!	#NULL!	#NULL!	#NULL!	#NULL!	#NULL!	#NULL!	#NULL!	#NULL!	#NULL!	#NULL!	64.8	0.905608	13.7507	8.65307	42.451	10.1372	4.326
1091	0	0	0	0	#NULL!	31.5483	2	176	73	23.5666	1.88919	72	120	75	#NULL!	#NULL!	#NULL!	#NULL!	#NULL!	#NULL!	#NULL!	#NULL!	#NULL!	#NULL!	#NULL!	#NULL!	#NULL!	#NULL!	#NULL!	#NULL!	#NULL!	#NULL!	#NULL!	#NULL!	#NULL!	#NULL!	#NULL!	#NULL!	#NULL!	#NULL!	#NULL!	100.1	1.19341	16.0829	10.1494	29.5766	22.781	3.6682
1095	0	0	0	0	#NULL!	45.6838	2	185	94	27.4653	2.18095	58	128	84	#NULL!	#NULL!	#NULL!	#NULL!	#NULL!	#NULL!	#NULL!	#NULL!	#NULL!	#NULL!	#NULL!	#NULL!	#NULL!	#NULL!	#NULL!	#NULL!	#NULL!	#NULL!	#NULL!	#NULL!	#NULL!	#NULL!	#NULL!	#NULL!	#NULL!	#NULL!	#NULL!	70.4	1.07145	13.2209	7.84802	39.4816	8.38095	4.64537
1098	0	0	0	0	#NULL!	63.2307	1	163	67	25.2174	1.723	65	137	79	#NULL!	#NULL!	#NULL!	#NULL!	#NULL!	#NULL!	#NULL!	#NULL!	#NULL!	#NULL!	#NULL!	#NULL!	#NULL!	#NULL!	#NULL!	#NULL!	#NULL!	#NULL!	#NULL!	#NULL!	#NULL!	#NULL!	#NULL!	#NULL!	#NULL!	#NULL!	#NULL!	56.5	0.828963	12.1121	6.07539	51.7347	11.2402	1.81656
1103	0	0	0	0	#NULL!	42.3518	1	162	59	22.4813	1.62509	65	122	78	#NULL!	#NULL!	#NULL!	#NULL!	#NULL!	#NULL!	#NULL!	#NULL!	#NULL!	#NULL!	#NULL!	#NULL!	#NULL!	#NULL!	#NULL!	#NULL!	#NULL!	#NULL!	#NULL!	#NULL!	#NULL!	#NULL!	#NULL!	#NULL!	#NULL!	#NULL!	#NULL!	59.8	0.817252	12.5821	7.53376	41.5541	7.47937	4.9229
1108	0	0	0	0	#NULL!	50.9596	1	167	79	28.3266	1.88073	63	116	86	#NULL!	#NULL!	#NULL!	#NULL!	#NULL!	#NULL!	#NULL!	#NULL!	#NULL!	#NULL!	#NULL!	#NULL!	#NULL!	#NULL!	#NULL!	#NULL!	#NULL!	#NULL!	#NULL!	#NULL!	#NULL!	#NULL!	#NULL!	#NULL!	#NULL!	#NULL!	#NULL!	62.7	0.77523	10.338	5.90367	24.5946	12.5837	2.50013
1109	0	0	0	0	#NULL!	44.898	2	180	71	21.9136	1.89768	70	116	78	#NULL!	#NULL!	#NULL!	#NULL!	#NULL!	#NULL!	#NULL!	#NULL!	#NULL!	#NULL!	#NULL!	#NULL!	#NULL!	#NULL!	#NULL!	#NULL!	#NULL!	#NULL!	#NULL!	#NULL!	#NULL!	#NULL!	#NULL!	#NULL!	#NULL!	#NULL!	#NULL!	82.6	0.963627	12.3574	7.28743	29.8182	8.04113	2.69004
1114	0	0	0	0	#NULL!	42.6229	2	190	70	19.3906	1.96169	56	124	82	#NULL!	#NULL!	#NULL!	#NULL!	#NULL!	#NULL!	#NULL!	#NULL!	#NULL!	#NULL!	#NULL!	#NULL!	#NULL!	#NULL!	#NULL!	#NULL!	#NULL!	#NULL!	#NULL!	#NULL!	#NULL!	#NULL!	#NULL!	#NULL!	#NULL!	#NULL!	#NULL!	83.5	0.60091	9.26527	4.95273	34.245	8.41423	1.89614
1115	0	0	0	0	#NULL!	33.5387	2	180	77	23.7654	1.96425	67	112	78	#NULL!	#NULL!	#NULL!	#NULL!	#NULL!	#NULL!	#NULL!	#NULL!	#NULL!	#NULL!	#NULL!	#NULL!	#NULL!	#NULL!	#NULL!	#NULL!	#NULL!	#NULL!	#NULL!	#NULL!	#NULL!	#NULL!	#NULL!	#NULL!	#NULL!	#NULL!	#NULL!	89.1	0.759608	12.6274	5.55932	59.7994	8.79808	1.61141
1116	0	0	0	0	#NULL!	60.3395	2	180	75	23.1481	1.94241	72	128	78	#NULL!	#NULL!	#NULL!	#NULL!	#NULL!	#NULL!	#NULL!	#NULL!	#NULL!	#NULL!	#NULL!	#NULL!	#NULL!	#NULL!	#NULL!	#NULL!	#NULL!	#NULL!	#NULL!	#NULL!	#NULL!	#NULL!	#NULL!	#NULL!	#NULL!	#NULL!	#NULL!	108.8	0.800178	20.2346	15.905	47.7141	8.95088	2.54416
1117	0	0	0	0	#NULL!	34.9733	2	178	74	23.3556	1.91577	52	128	82	#NULL!	#NULL!	#NULL!	#NULL!	#NULL!	#NULL!	#NULL!	#NULL!	#NULL!	#NULL!	#NULL!	#NULL!	#NULL!	#NULL!	#NULL!	#NULL!	#NULL!	#NULL!	#NULL!	#NULL!	#NULL!	#NULL!	#NULL!	#NULL!	#NULL!	#NULL!	#NULL!	94.5	0.792456	15.1269	4.94757	61.8745	7.1908	2.07805
1118	0	0	0	0	#NULL!	55.7782	2	175	86	28.0816	2.01712	78	138	86	#NULL!	#NULL!	#NULL!	#NULL!	#NULL!	#NULL!	#NULL!	#NULL!	#NULL!	#NULL!	#NULL!	#NULL!	#NULL!	#NULL!	#NULL!	#NULL!	#NULL!	#NULL!	#NULL!	#NULL!	#NULL!	#NULL!	#NULL!	#NULL!	#NULL!	#NULL!	#NULL!	111.1	1.09505	13.1318	21.5772	63.0549	13.9019	3.53235
1120	0	0	0	0	#NULL!	54.0287	2	177	78	24.8971	1.95113	80	118	78	#NULL!	#NULL!	#NULL!	#NULL!	#NULL!	#NULL!	#NULL!	#NULL!	#NULL!	#NULL!	#NULL!	#NULL!	#NULL!	#NULL!	#NULL!	#NULL!	#NULL!	#NULL!	#NULL!	#NULL!	#NULL!	#NULL!	#NULL!	#NULL!	#NULL!	#NULL!	#NULL!	95.6	0.88574	7.57165	6.52204	58.7656	10.5429	3.15754
1122	0	0	0	0	#NULL!	35.7317	1	167	63	22.5896	1.70827	75	112	72	#NULL!	#NULL!	#NULL!	#NULL!	#NULL!	#NULL!	#NULL!	#NULL!	#NULL!	#NULL!	#NULL!	#NULL!	#NULL!	#NULL!	#NULL!	#NULL!	#NULL!	#NULL!	#NULL!	#NULL!	#NULL!	#NULL!	#NULL!	#NULL!	#NULL!	#NULL!	#NULL!	85.8	0.721676	10.2777	5.18963	31.8535	4.36947	2.0369
1125	0	0	0	0	#NULL!	62.9103	2	191	95	26.041	2.24206	67	124	74	#NULL!	#NULL!	#NULL!	#NULL!	#NULL!	#NULL!	#NULL!	#NULL!	#NULL!	#NULL!	#NULL!	#NULL!	#NULL!	#NULL!	#NULL!	#NULL!	#NULL!	#NULL!	#NULL!	#NULL!	#NULL!	#NULL!	#NULL!	#NULL!	#NULL!	#NULL!	#NULL!	96.9	0.974672	14.6287	10.623	49.9135	11.354	2.86027
1126	0	0	0	0	#NULL!	64.0274	2	171	86	29.4108	1.98358	85	132	80	#NULL!	#NULL!	#NULL!	#NULL!	#NULL!	#NULL!	#NULL!	#NULL!	#NULL!	#NULL!	#NULL!	#NULL!	#NULL!	#NULL!	#NULL!	#NULL!	#NULL!	#NULL!	#NULL!	#NULL!	#NULL!	#NULL!	#NULL!	#NULL!	#NULL!	#NULL!	#NULL!	90.6	0.914598	12.653	7.97382	39.0356	8.86978	2.48194
1127	0	0	0	0	#NULL!	43.2252	1	168	57	20.1956	1.64423	67	100	62	#NULL!	#NULL!	#NULL!	#NULL!	#NULL!	#NULL!	#NULL!	#NULL!	#NULL!	#NULL!	#NULL!	#NULL!	#NULL!	#NULL!	#NULL!	#NULL!	#NULL!	#NULL!	#NULL!	#NULL!	#NULL!	#NULL!	#NULL!	#NULL!	#NULL!	#NULL!	#NULL!	103.9	0.776526	11.7646	9.0342	41.4834	8.51477	3.28435
1130	0	0	0	0	#NULL!	43.822	2	185	87	25.42	2.11038	57	116	76	#NULL!	#NULL!	#NULL!	#NULL!	#NULL!	#NULL!	#NULL!	#NULL!	#NULL!	#NULL!	#NULL!	#NULL!	#NULL!	#NULL!	#NULL!	#NULL!	#NULL!	#NULL!	#NULL!	#NULL!	#NULL!	#NULL!	#NULL!	#NULL!	#NULL!	#NULL!	#NULL!	100.8	0.829727	11.0802	7.1345	43.4619	10.3111	2.87727
1131	0	0	0	0	#NULL!	40.1259	1	161	59	22.7615	1.61781	70	115	75	#NULL!	#NULL!	#NULL!	#NULL!	#NULL!	#NULL!	#NULL!	#NULL!	#NULL!	#NULL!	#NULL!	#NULL!	#NULL!	#NULL!	#NULL!	#NULL!	#NULL!	#NULL!	#NULL!	#NULL!	#NULL!	#NULL!	#NULL!	#NULL!	#NULL!	#NULL!	#NULL!	97.9	0.833782	14.0754	9.46492	38.2598	7.05642	2.31486
1133	0	0	0	0	#NULL!	36.5448	1	162	69	26.2917	1.7369	50	128	78	#NULL!	#NULL!	#NULL!	#NULL!	#NULL!	#NULL!	#NULL!	#NULL!	#NULL!	#NULL!	#NULL!	#NULL!	#NULL!	#NULL!	#NULL!	#NULL!	#NULL!	#NULL!	#NULL!	#NULL!	#NULL!	#NULL!	#NULL!	#NULL!	#NULL!	#NULL!	#NULL!	113.1	1.11033	18.6303	10.7555	42.6598	16.1134	3.48653
1134	0	0	0	0	#NULL!	44.5777	1	165	68	24.977	1.74928	84	128	87	#NULL!	#NULL!	#NULL!	#NULL!	#NULL!	#NULL!	#NULL!	#NULL!	#NULL!	#NULL!	#NULL!	#NULL!	#NULL!	#NULL!	#NULL!	#NULL!	#NULL!	#NULL!	#NULL!	#NULL!	#NULL!	#NULL!	#NULL!	#NULL!	#NULL!	#NULL!	#NULL!	55.3	0.593221	9.55016	5.62967	29.9383	6.99259	1.97294
1135	0	0	0	0	#NULL!	50.2286	2	180	78	24.0741	1.97505	82	128	80	#NULL!	#NULL!	#NULL!	#NULL!	#NULL!	#NULL!	#NULL!	#NULL!	#NULL!	#NULL!	#NULL!	#NULL!	#NULL!	#NULL!	#NULL!	#NULL!	#NULL!	#NULL!	#NULL!	#NULL!	#NULL!	#NULL!	#NULL!	#NULL!	#NULL!	#NULL!	#NULL!	90	0.740969	18.583	18.3088	20.0441	9.8851	2.86402
1138	0	0	0	0	#NULL!	24.0821	1	173	56	18.7109	1.66698	63	118	62	#NULL!	#NULL!	#NULL!	#NULL!	#NULL!	#NULL!	#NULL!	#NULL!	#NULL!	#NULL!	#NULL!	#NULL!	#NULL!	#NULL!	#NULL!	#NULL!	#NULL!	#NULL!	#NULL!	#NULL!	#NULL!	#NULL!	#NULL!	#NULL!	#NULL!	#NULL!	#NULL!	92.7	1.05453	10.2044	8.9616	51.3549	12.3385	2.57831
1143	0	0	0	0	#NULL!	63.7317	1	170	59	20.4152	1.68288	72	123	77	#NULL!	#NULL!	#NULL!	#NULL!	#NULL!	#NULL!	#NULL!	#NULL!	#NULL!	#NULL!	#NULL!	#NULL!	#NULL!	#NULL!	#NULL!	#NULL!	#NULL!	#NULL!	#NULL!	#NULL!	#NULL!	#NULL!	#NULL!	#NULL!	#NULL!	#NULL!	#NULL!	80.6	1.29563	17.2443	6.44908	47.7369	17.7469	3.01307
1144	0	0	0	0	#NULL!	41.6537	2	195	88	23.1427	2.20316	53	134	86	#NULL!	#NULL!	#NULL!	#NULL!	#NULL!	#NULL!	#NULL!	#NULL!	#NULL!	#NULL!	#NULL!	#NULL!	#NULL!	#NULL!	#NULL!	#NULL!	#NULL!	#NULL!	#NULL!	#NULL!	#NULL!	#NULL!	#NULL!	#NULL!	#NULL!	#NULL!	#NULL!	82.9	0.69418	10.5111	4.14969	34.1693	8.52946	2.79728
1145	0	0	0	0	#NULL!	38.2806	1	176	68	21.9525	1.83307	68	115	72	#NULL!	#NULL!	#NULL!	#NULL!	#NULL!	#NULL!	#NULL!	#NULL!	#NULL!	#NULL!	#NULL!	#NULL!	#NULL!	#NULL!	#NULL!	#NULL!	#NULL!	#NULL!	#NULL!	#NULL!	#NULL!	#NULL!	#NULL!	#NULL!	#NULL!	#NULL!	#NULL!	76.1	0.68333	13.294	8.06292	32.9084	10.3241	2.58084
1146	0	0	0	0	#NULL!	63.6961	1	160	56	21.875	1.57519	74	128	80	#NULL!	#NULL!	#NULL!	#NULL!	#NULL!	#NULL!	#NULL!	#NULL!	#NULL!	#NULL!	#NULL!	#NULL!	#NULL!	#NULL!	#NULL!	#NULL!	#NULL!	#NULL!	#NULL!	#NULL!	#NULL!	#NULL!	#NULL!	#NULL!	#NULL!	#NULL!	#NULL!	49.5	0.589914	11.0456	6.26839	31.666	13.2408	2.87629
1147	0	0	0	0	#NULL!	72.7173	1	167	66	23.6652	1.74238	68	135	80	#NULL!	#NULL!	#NULL!	#NULL!	#NULL!	#NULL!	#NULL!	#NULL!	#NULL!	#NULL!	#NULL!	#NULL!	#NULL!	#NULL!	#NULL!	#NULL!	#NULL!	#NULL!	#NULL!	#NULL!	#NULL!	#NULL!	#NULL!	#NULL!	#NULL!	#NULL!	#NULL!	71	0.905191	11.3753	7.42446	45.468	12.3779	2.98405
1148	0	0	0	0	#NULL!	38.9021	1	173	67	22.3863	1.799	70	126	78	#NULL!	#NULL!	#NULL!	#NULL!	#NULL!	#NULL!	#NULL!	#NULL!	#NULL!	#NULL!	#NULL!	#NULL!	#NULL!	#NULL!	#NULL!	#NULL!	#NULL!	#NULL!	#NULL!	#NULL!	#NULL!	#NULL!	#NULL!	#NULL!	#NULL!	#NULL!	#NULL!	76.9	0.766654	10.2316	6.41432	44.6171	7.4511	2.27538
1159	0	0	0	0	#NULL!	60.2984	1	160	66	25.7812	1.68912	72	130	82	#NULL!	#NULL!	#NULL!	#NULL!	#NULL!	#NULL!	#NULL!	#NULL!	#NULL!	#NULL!	#NULL!	#NULL!	#NULL!	#NULL!	#NULL!	#NULL!	#NULL!	#NULL!	#NULL!	#NULL!	#NULL!	#NULL!	#NULL!	#NULL!	#NULL!	#NULL!	#NULL!	66.7	0.690002	12.5057	6.76064	36.9349	10.1782	2.203
1160	0	0	0	0	#NULL!	30.7488	2	189	81	22.6757	2.07925	52	115	75	#NULL!	#NULL!	#NULL!	#NULL!	#NULL!	#NULL!	#NULL!	#NULL!	#NULL!	#NULL!	#NULL!	#NULL!	#NULL!	#NULL!	#NULL!	#NULL!	#NULL!	#NULL!	#NULL!	#NULL!	#NULL!	#NULL!	#NULL!	#NULL!	#NULL!	#NULL!	#NULL!	66.4	0.768336	16.2696	8.95802	55.2237	10.8726	1.90158
1163	0	0	0	0	#NULL!	58.8227	2	177	76	24.2587	1.92971	57	122	84	#NULL!	#NULL!	#NULL!	#NULL!	#NULL!	#NULL!	#NULL!	#NULL!	#NULL!	#NULL!	#NULL!	#NULL!	#NULL!	#NULL!	#NULL!	#NULL!	#NULL!	#NULL!	#NULL!	#NULL!	#NULL!	#NULL!	#NULL!	#NULL!	#NULL!	#NULL!	#NULL!	68.6	0.905999	16.1402	9.01247	69.8097	13.1384	3.58805
1171	0	0	0	0	#NULL!	69.2375	1	175	72	23.5102	1.8704	60	138	78	#NULL!	#NULL!	#NULL!	#NULL!	#NULL!	#NULL!	#NULL!	#NULL!	#NULL!	#NULL!	#NULL!	#NULL!	#NULL!	#NULL!	#NULL!	#NULL!	#NULL!	#NULL!	#NULL!	#NULL!	#NULL!	#NULL!	#NULL!	#NULL!	#NULL!	#NULL!	#NULL!	110.2	0.864199	10.3179	6.40626	27.7374	10.43	2.51781
1173	0	0	0	0	#NULL!	52.3094	2	170	73	25.2595	1.84227	72	125	85	#NULL!	#NULL!	#NULL!	#NULL!	#NULL!	#NULL!	#NULL!	#NULL!	#NULL!	#NULL!	#NULL!	#NULL!	#NULL!	#NULL!	#NULL!	#NULL!	#NULL!	#NULL!	#NULL!	#NULL!	#NULL!	#NULL!	#NULL!	#NULL!	#NULL!	#NULL!	#NULL!	75.4	0.801316	10.8525	6.66058	41.238	13.399	2.94392
730	1	1	1	1	1	53.8	2	151	59	25.88	1.54432	76	133	97	16	154	61	91	13	3.7	2.39588	21.08	117	3	26.3	15.4	24.9	43.9	33.5	23.69	59.4	4.4	#NULL!	3	2012-05-15	2019-01-01	1	2019-01-01	79	0	79	147.2	3.10839	59.7436	15.5626	184.841	42.2207	8.78992
776	1	1	1	1	1	59.4	1	156	76	31.23	1.76087	91	117	78	22	90	62	71	13	4.5	2.55555	12.89	#NULL!	4	37.7	24.5	28.2	29.5	23.5	20.34	51.3	3.8	#NULL!	8	2012-07-05	2019-01-01	1	2019-01-01	77	0	77	38.7	1.13251	26.0774	5.39958	71.0959	13.1213	16.7346
838	1	1	1	1	1	18.9	2	181	52	15.87	1.66911	118	130	79	10	120	63	85	11	3.9	2.33658	18.97	297	3	40.3	31.1	22.4	42.5	35.3	16.94	54	3.7	22	3	2012-09-25	2019-01-01	1	2015-07-13	75	1	33	82.8	1.55819	49.2452	10.3233	34.4065	21.6003	2.39988
894	1	1	1	1	1	27.8	1	160	71	27.73	1.74236	104	123	81	14	80	53	63	#NULL!	2.6	1.49223	#NULL!	360	3	33.1	20.1	39.1	42.7	36.2	15.22	63.8	3.8	15	3	2013-01-22	2019-01-01	1	2019-01-01	71	0	71	62.9	0.934063	16.0766	6.97978	82.157	10.0054	4.98665
927	1	1	1	1	1	47.7	2	183	93	27.77	2.15401	76	118	75	21	88	46	66	14	3.9	1.81057	13.33	348	2	37.5	21.9	26.2	41.9	33.6	19.81	55.1	4.5	14	8	2013-03-12	2019-01-01	1	2019-01-01	69	0	69	76.2	1.12294	14.9779	7.8048	64.9594	12.3712	3.53185
959	1	1	1	1	1	48.1	2	175	57	18.61	1.69362	72	153	96	7	70	26	43	9	3.4	2.00754	10	592	3	46.6	37.7	29.5	30.2	22.2	26.49	50.4	4.9	20	3	2013-07-09	2019-01-01	1	2019-01-01	65	0	65	74.6	0.92306	14.771	8.1727	39.162	10.2635	3.51815
1030	1	1	1	1	1	65.3	1	161	85	32.79	1.88937	60	140	91	8	58	23	38	11	4.9	2.59345	5.51	400	2	41.3	21.3	22.5	33.2	20	39.76	47.8	3.8	#NULL!	3	2014-02-04	2019-01-01	1	2019-01-01	58	0	58	61	1.02688	15.7579	7.95292	79.0015	5.95122	2.92276
1119	1	1	1	1	1	24.3	1	177	69.8	22.28	1.86117	85	108	65	12	100	50	66	#NULL!	2.8	1.50443	#NULL!	280	3	34.6	26	24.9	45.8	35.6	22.27	65.3	3.4	9	8	2014-06-18	2019-01-01	1	2019-01-01	54	0	54	88.9	1.32303	18.1369	4.34243	61.2694	13.0698	4.71888
1218	1	1	1	1	1	42.3	1	174	88	29.07	2.02848	84	116	81	12	92	42	60	6	4.7	2.31701	11.49	515	4	40.3	27.5	28.2	38.3	31	19.06	51.8	4.1	13	3	2015-06-08	2019-01-01	1	2019-01-01	42	0	42	47.5	1.19815	55.8638	8.83275	166.657	12.2945	5.1464
1223	1	1	1	1	1	50.4	1	170	63.2	21.87	1.73279	78	109	75	8	98	30	55	6	4.2	2.42383	11.67	516	3	47	36	25.3	33.2	22.6	31.93	50	4.9	20	3	2015-07-09	2019-01-01	1	2019-01-01	41	0	41	85.2	1.52373	31.6971	10.4752	92.5951	18.4667	6.08354
1231	1	1	1	1	1	53.2	1	183	100	29.86	2.22148	90	122	91	6	62	26	42	8	3.7	1.66555	9.19	218	3	43.3	26.1	27.3	43.9	34.8	20.73	58.3	4	21	8	2015-08-03	2019-01-01	1	2019-01-01	40	0	40	105.6	1.99946	26.3978	9.73867	76.3497	14.0381	7.11286
1233	1	1	1	1	1	46.7	1	154	120	50.6	2.11822	87	128	87	6	76	27	44	10	4.8	2.26605	7.08	40	4	40.3	27	34.4	56.8	42.7	24.82	61.2	3.9	16	3	2015-08-04	2019-01-01	1	2019-01-01	40	0	40	60.1	1.37776	38.1114	10.4991	94.6818	10.8434	4.3598
1284	1	1	1	1	1	41.3	2	166	73.2	26.56	1.81285	83	128	70	7	90	51	66	12	#NULL!	#NULL!	#NULL!	364	3	35.1	25.2	23.4	31.4	22.1	29.62	46.3	3.7	15	3	2015-11-26	2019-01-01	1	2019-01-01	37	0	37	67	1.57472	22.0077	11.6249	60.5869	20.3632	7.3524
1316	1	1	1	1	1	47	1	156	54.6	22.44	1.52999	89	127	94	3	95	36	59	4	4.1	2.67976	13.41	260	3	44.8	27.6	25.9	31.1	24.7	20.58	49.1	4.8	14	3	2016-04-08	2019-01-01	1	2019-01-01	32	0	32	55.2	0.821138	8.59785	4.78318	51.7416	4.6795	4.94449
1342	1	1	1	5	5	56.5	2	177	94	30	2.11216	107	119	79	25	110	58	77	17	4.6	2.17787	13.04	340	3	39.8	23	35.2	59.8	51.9	13.21	69	4.9	15	3	2016-08-30	2019-01-01	1	2019-01-01	28	0	28	65.6	2.17675	42.4833	11.504	103.6	30.957	12.6041
733	1	1	2	2	2	74.7	1	167	82	29.4	1.91076	80	148	84	6	67	25	41	12	7.2	3.76813	4.03	268	2	38.2	21.9	21.7	29	21.5	25.86	44.4	4	21	3	2012-05-15	2015-12-16	2	2015-12-16	43	0	43	72.7	0.850652	9.67393	7.20049	39.454	2.92423	2.26788
762	1	1	2	2	2	63.8	2	170	94	32.53	2.05126	55	129	53	10	72	29	43	#NULL!	7.3	3.55878	#NULL!	330	2	51.5	#NULL!	50	#NULL!	#NULL!	#NULL!	#NULL!	4.9	18	#NULL!	2012-06-26	2019-01-01	1	2019-01-01	78	0	78	88.4	1.52694	21.0631	8.31134	44.6112	12.0548	10.3893
806	1	1	2	1	1	84.6	1	170	88	30.45	1.99456	85	132	70	1	49	17	28	8	7.2	3.60982	2.78	227	2	43.4	21.6	29.9	38.1	28.1	26.25	55.3	3.5	31	3	2012-08-20	2017-03-02	2	2017-03-02	54	0	54	77.6	1.32852	10.7954	6.09156	67.3401	4.79435	3.26191
820	1	1	2	2	2	66	1	165	54	19.83	1.58602	78	108	58	6	61	28	41	6	4	2.52203	8.75	361	3	35.3	28.4	32.5	33.9	21.6	36.28	52.4	4.6	#NULL!	3	2012-09-11	2019-01-01	1	2019-01-01	75	0	75	80.4	1.5584	37.0209	8.34058	79.6462	13.5168	4.70132
843	1	1	2	2	2	44.4	1	170	88	30.45	1.99456	100	100	67	15	79	41	59	14	4.6	2.30627	9.78	220	3	#NULL!	#NULL!	24	33.4	26	22.16	50.7	3.4	13	8	2012-10-02	2012-11-10	2	2012-11-10	1	0	1	70.1	2.31243	84.943	12.1471	95.7075	12.9217	5.80538
892	1	1	2	5	5	75.2	1	171	77	26.33	1.89255	95	146	87	20	64	34	47	22	5	2.64194	5	#NULL!	3	#NULL!	#NULL!	#NULL!	#NULL!	#NULL!	#NULL!	#NULL!	#NULL!	#NULL!	#NULL!	2013-01-22	2015-10-04	2	2015-10-04	32	0	32	84.2	1.52618	22.7086	5.27158	75.2316	7.49272	4.2632
904	1	1	2	2	2	75.1	1	157	65	26.37	1.65532	63	127	66	10	81	30	47	10	3.7	2.23522	10	276	3	31.7	20.2	21.6	29.3	22.7	22.53	43	3.9	12	8	2013-02-12	2019-01-01	1	2019-01-01	70	0	70	95.7	1.71037	27.1082	11.4489	177.027	19.6542	5.61079
949	1	1	2	2	2	60.9	1	166	72	26.13	1.80016	63	130	83	8	46	16	28	8	7	3.88854	2.86	393	2	47.4	32.9	21.4	32.5	20.6	36.62	47.1	3.6	24	3	2013-04-23	2019-01-01	1	2019-01-01	68	0	68	25.5	1.2355	34.2436	5.21039	73.7909	13.7953	3.75866
963	1	1	2	2	2	68.6	1	161	58	22.38	1.6061	110	105	64	6	56	19	31	7	5.7	3.54897	4.21	52	3	#NULL!	#NULL!	#NULL!	#NULL!	#NULL!	#NULL!	#NULL!	#NULL!	17	#NULL!	2013-09-24	2015-01-03	2	2015-01-03	15	0	15	26.2	1.25524	138.41	18.2167	491.027	38.0086	5.22605
1102	1	1	2	2	2	41.3	2	171	62.5	21.37	1.73196	95	101	64	3	105	41	65	#NULL!	6.7	3.86845	#NULL!	60	4	42	33.4	21.8	29	22.6	22.07	45.3	4.8	#NULL!	3	2014-05-20	2017-12-13	2	2017-12-13	42	0	42	85.8	1.24322	16.3029	5.30965	39.3903	7.24223	3.51796
1164	1	1	2	2	2	44.1	2	187	89	25.45	2.14754	65	121	81	7	78	33	49	10	6.4	2.98015	6.09	586	2	52.1	38.2	30.4	36.4	28.9	20.6	51.7	0.5	15	8	2014-11-10	2019-01-01	1	2019-01-01	49	0	49	89.5	1.10237	17.4383	8.90441	61.1081	13.7351	2.6103
1165	1	1	2	2	2	29.1	2	181	56	17.09	1.72252	43	115	74	3	41	23	29	8	4.1	2.38024	5.12	492	2	48.7	31.4	21.4	40.1	31.6	21.2	40	3.8	#NULL!	3	2014-11-18	2019-01-01	1	2019-01-01	49	0	49	75.3	1.03397	8.83478	5.4846	24.8978	12.0742	3.13977
1170	1	1	2	5	5	71.6	1	159	97	38.37	1.98042	50	144	80	17	84	32	52	22	4.3	2.17126	6.98	232	3	48.3	36.8	29.1	26.2	15.4	41.22	46.4	3.9	#NULL!	3	2014-11-25	2019-01-01	1	2019-01-01	49	0	49	46.1	0.83401	18.3111	4.8927	50.0059	6.10654	2.67288
1179	1	1	2	5	5	26	1	169	60	21.01	1.68771	67	109	65	8	53	23	38	26	5.5	3.25885	2.18	610	2	45.6	28	#NULL!	37.6	25.6	31.91	47.3	3	17	#NULL!	2014-12-16	2019-01-01	1	2019-01-01	48	0	48	89	0.895674	14.6183	7.19856	41.5111	8.4044	2.14142
1188	1	1	2	2	2	40.7	1	151	67	29.38	1.63007	77	98	69	3	115	37	66	3	5.2	3.19005	12.12	384	3	39	17.3	25.3	39.7	28.9	27.2	57.4	4.3	15	3	2015-02-11	2019-01-01	1	2019-01-01	46	0	46	63.8	1.25552	56.3016	20.1031	117.463	15.61	6.74548
1219	1	1	2	2	2	69.1	2	172	90.5	30.59	2.03564	110	116	79	23	60	23	38	#NULL!	#NULL!	#NULL!	#NULL!	#NULL!	3	#NULL!	#NULL!	#NULL!	#NULL!	#NULL!	#NULL!	#NULL!	#NULL!	#NULL!	#NULL!	2015-06-08	2019-01-01	1	2019-01-01	42	0	42	99	1.94556	46.9226	10.2372	120.623	18.0863	8.79018
1222	1	1	2	2	2	31.6	2	167	81	29.04	1.90082	62	120	68	13	123	40	67	#NULL!	#NULL!	#NULL!	#NULL!	378	3	54	41.8	35	42	30	28.57	70	4	#NULL!	#NULL!	2015-07-07	2019-01-01	1	2019-01-01	41	0	41	94.1	0.77045	13.8354	12.166	62.5837	10.4447	2.37368
1236	1	1	2	5	5	57.9	1	168	93	32.95	2.02451	73	126	63	11	68	29	44	19	8	3.95157	3.13	#NULL!	2	45.4	23.8	29.5	34.8	21.1	39.37	53.1	#NULL!	26	3	2015-08-11	2019-01-01	1	2019-01-01	40	0	40	76.8	0.925736	14.5102	8.84328	55.9622	8.53345	3.38071
1247	1	1	2	2	2	36.7	1	168	92	32.6	2.01523	74	159	80	11	37	17	26	13	7.3	3.62241	1.78	450	2	49.9	25.8	21.4	25.3	15.6	38.34	40.4	3.1	27	3	2015-09-15	2019-01-01	1	2019-01-01	39	0	39	54.7	0.605172	9.60075	4.02703	36.8004	3.70934	26.8118
1276	1	1	2	5	5	55.8	2	189	110	30.79	2.36806	57	149	93	17	50	19	29	22	#NULL!	#NULL!	#NULL!	402	2	#NULL!	#NULL!	#NULL!	#NULL!	#NULL!	#NULL!	#NULL!	#NULL!	#NULL!	#NULL!	2015-11-24	2019-01-01	1	2019-01-01	37	0	37	49.4	1.7878	31.8128	9.30376	146.346	29.2766	3.90854
1285	1	1	2	2	2	69.6	1	160	55	21.48	1.56317	84	106	57	7	59	22	37	8	3	1.91917	9.67	#NULL!	4	29.5	#NULL!	28	31	22	29.03	55.4	3.9	#NULL!	15	2015-11-30	2016-01-22	2	2016-01-22	1	0	1	52.6	3.19028	234.487	17.7622	352.658	38.5121	11.2257
1290	1	1	2	5	5	79.6	1	154	63	26.56	1.61079	74	114	59	17	97	36	57	19	2.4	1.48995	15.83	50	3	36	25.4	28.7	28.5	21	26.32	49	4.2	#NULL!	3	2015-12-08	2016-05-04	2	2016-05-04	4	0	4	43.3	1.58191	47.0796	9.59377	137.866	19.974	4.40031
1300	1	1	2	2	2	27.9	1	165	57	20.94	1.62289	77	112	62	10	55	29	42	10	5	3.08092	6.4	548	1	#NULL!	#NULL!	#NULL!	#NULL!	#NULL!	#NULL!	#NULL!	#NULL!	#NULL!	#NULL!	2016-01-19	2019-01-01	1	2019-01-01	35	0	35	72.2	0.719036	14.9218	8.61615	58.7689	7.97269	2.07467
1305	1	1	2	2	2	52.2	1	164	76	28.26	1.82589	88	114	78	10	57	23	39	9	5.3	2.9027	5.66	412	3	43.6	23.7	26.8	32.2	22.7	29.5	48.1	3.4	21	3	2016-02-23	2016-07-24	2	2016-07-24	5	0	5	49.5	2.42279	145.46	23.1814	525.05	34.9507	19.0466
1314	1	1	2	2	2	40.5	1	172	75.1	25.39	1.88049	73	132	86	5	64	22	35	4	5.1	2.71206	6.08	402	3	48.2	28	32.9	#NULL!	#NULL!	#NULL!	70	3.6	16	8	2016-03-11	2019-01-01	1	2019-01-01	33	0	33	61.9	1.33963	32.4431	6.18173	110.43	5.15258	5.14009
1325	1	1	2	2	2	64.9	1	186	79.2	22.89	2.03574	67	115	65	18	57	33	46	12	4.8	2.35787	7.08	#NULL!	3	#NULL!	#NULL!	#NULL!	#NULL!	#NULL!	#NULL!	#NULL!	#NULL!	16	#NULL!	2016-05-31	2016-11-08	2	2016-11-08	5	0	5	59.9	1.56534	17.7297	7.80939	94.4255	12.2527	6.23356
1334	1	1	2	5	5	65.7	1	158	50	20.03	1.48749	94	143	100	15	82	33	49	17	5.5	3.6975	5.82	352	2	36.4	22.3	42.4	40.8	25.6	37.25	59.3	5.1	22	15	2016-07-26	2019-01-01	1	2019-01-01	29	0	29	71.7	1.45721	17.2012	9.73635	66.7807	16.5841	5.02835
1335	1	1	2	2	2	67.8	2	180	92.5	28.55	2.12348	66	128	70	10	101	53	72	#NULL!	4	1.8837	#NULL!	#NULL!	4	26	37	18.6	#NULL!	#NULL!	#NULL!	#NULL!	4.6	#NULL!	8	2016-07-26	2016-08-23	2	2016-08-23	1	0	1	65	2.04103	54.7783	9.2612	222.095	23.4288	6.3496
[truncated: 9 more columns]

## Sheet: Follow-up
BioMarcon	LCMSCode	PAHsub	Try_6mo	Try_1yrs	Kyn_6mo	Kyn_1yrs	HK_6mo	HK_1yrs	HA_6mo	HA_1yrs	QA_6mo	QA_1yrs	KA_6mo	KA_1yrs	AA_6mo	AA_1yrs
730	ZC-34	1	134.19		3.21505		65.5134		19.0955		301.42		30.378		17.83
776	ZC-58	1	21.828	25.5815	1.16202	1.26134	26.057	23.2958	5.17085	4.88879	148.048	114.324	9.39803	9.8239	8.74411	12.415
838	ZC-53	1	75.7895	72.5508	1.30112	1.60044	37.0633	42.5115	7.25719	8.96744	53.9999	75.6819	17.32	27.6569	4.96112	5.5183
894	ZC-49	1	54.5204	52.6238	0.63443	0.744481	10.7976	17.2351	4.38748	7.71039	43.9875	58.0423	6.14204	9.16776	0.650335	7.71456
927	ZC-77	1	90.7283	71.6421	1.91107	1.53712	24.2716	19.8087	8.81825	6.93166	72.8539	58.6228	13.643	9.17778	4.37768	5.54926
959	ZC-74	1	117.896	95.2085	1.17965	1.44994	19.6546	18.7966	16.8599	10.7555	41.098	63.6605	10.131	11.2708	2.29333	1.90561
1030	ZC-79	1	63.0819	59.3212	1.02233	1.20588	11.7968	13.3602	9.82093	10.1401	76.1482	82.3805	18.53	26.9162	10.5965	0.650335
1119	ZC-82	1	69.3195	63.3298	0.695042	0.609902	13.604	11.8886	9.44381	8.54817	42.4747	40.5276	6.26766	6.05398	1.39668	1.67567
1218	ZC-12	1	47.3227	65.7298	1.24752	0.80481	71.9544	23.1365	7.44012	7.25135	153.341	71.4884	8.04662	6.33937	0.682306	0.881233
1223	ZC-26	1	64.917	62.7911	0.573082	0.730083	10.5416	13.0645	4.81689	5.56556	36.2367	44.0953	5.64594	5.33964	2.86724	0.650335
1231	ZC-31	1	62.2448	75.2494	0.684991	0.754304	12.0125	11.1958	7.56654	7.08587	54.4088	41.9968	11.9258	10.762	0.650335	3.85924
1233	ZC-32	1	74.0171	46.489	0.991784	0.731003	40.6535	29.8375	9.35666	6.15827	87.7657	64.0331	11.8869	11.5246	6.96737	19.9993
1284	ZC-99	1	80.9669	98.3777	1.1442	1.18206	10.0354	13.5256	7.52621	14.4757	51.8099	74.1387	9.52939	9.42188	26.955	6.50476
1316	ZC-105	1	61.5398	66.2612	0.717817	0.645701	12.169	7.79959	6.94686	6.40083	35.9204	28.8754	10.5532	7.15715	9.67809	6.74513
1342	ZC-123	1	60.1496	72.3821	1.23472	1.55516	19.4001	19.5207	7.5573	10.3674	86.9746	81.9733	12.9457	17.2252	6.04128	0.7574
733	ZC-35	2	81.0794		0.634932		11.9174		11.1328		37.1071		8.34051		2.40669
762	ZC-52	2		71.8484		1.30563		14.3996		7.65334		79.4442		14.0633		7.72027
806	ZC-57	2
820	ZC-54	2	75.8264	68.7583	1.95992	1.22314	54.8065	26.4926	8.82968	6.83809	188.226	112.925	13.1457	7.27503	7.27824	5.61815
843	ZC-36	2
892	ZC-56	2	51.8722	59.9261	1.60669	1.98737	53.3862	60.2686	8.00877	9.61825	179.712	201.538	15.5864	12.8203	9.40925	9.07217
904	ZC-73	2	72.7149	80.4846	1.46436	1.25812	20.8234	19.0123	6.72515	5.9402	123.184	115.665	10.358	9.37084	6.82201	5.37024
949	ZC-60	2	42.2195		1.49421		41.3358		6.90015		125.297		16.2725		5.47798
963	ZC-59	2	61.7162	60.4945	1.93667	2.08187	160.9	97.7487	12.213	11.2044	216.398	220.692	17.6448	17.9576	3.65947	4.94845
1102	ZC-01	2	49.9782	45.6569	1.24408	0.745144	20.1494	11.16	8.40025	6.24133	51.6295	43.3639	8.41335	6.15909	4.43789	3.22087
1164	ZC-06	2		64.0353		0.895377		13.6763		8.29542		49.5708		9.67309		1.45141
1165	ZC-04	2	61.1129	85.6591	0.628467	0.716015	5.98251	8.345	4.26334	5.83704	21.6584	18.7927	6.65628	8.28938	0.650335	0.650335
1170	ZC-08	2
1179	ZC-10	2	82.0532		0.919649		18.81		17.2128		46.3383		10.4952		1.83439
1188	ZC-11	2	65.5705	36.3628	1.36736	1.09712	38.4608	54.4739	11.159	12.4725	164.569	122.975	8.77181	13.6526	9.73955	9.63781
1219	ZC-25	2
1222	ZC-27	2	84.7155	91.0931	0.973575	1.02388	11.4653	13.4392	10.5008	9.56899	36.471	55.5114	10.9807	9.04726	2.43768	1.6458
1236	ZC-30	2	94.6776	60.3235	0.899849	0.677375	16.3755	11.7082	9.39146	5.18238	34.8564	26.1031	7.68676	6.37467	2.3084	1.07938
1247	ZC-28	2	48.4568	60.6389	0.664635	0.757366	13.8474	13.907	6.3812	8.32204	24.0323	35.7575	5.25713	4.95503	0.650335	3.25193
1276	ZC-102	2	61.4934		1.99583		66.8841		13.5878		281.751		45.3303		8.26119
1285	ZC-100	2
1290	ZC-98	2
1300	ZC-101	2	65.4628	69.6302	0.71561	0.685704	15.0373	10.7129	9.78308	6.67286	35.503	27.0576	8.19259	5.05596	0.650335	0.650335
1305	ZC-103	2
1314	ZC-104	2	71.3825	59.8566	1.22252	1.17497	13.5945	13.606	3.93451	7.12631	51.5573	54.794	4.04827	7.29483	4.97393	1.6142
1325	ZC-107	2
1334	ZC-125	2	73.0716		1.92889		51.1807		8.95612		180.025		26.0206		6.33497
1335	ZC-120	2
